# Supplementary material for: The Endoplasmic Reticulum Cargo Receptor FgErv14 Regulates DON Production, Growth and Virulence in Fusarium graminearum
Source: Life (Basel). 2022 May 27;12(6):799. doi: 10.3390/life12060799 (PMC9224835; doi:10.3390/life12060799)
Supplement: Supplementary file 1 [file life-12-00799-s001.zip]

Archive with 1 entries (1 files):
- life-1702625-supplementary.pdf
